# Supplementary material for: What condition leads to an unreasonable pharmaceutical price? Impact research on the effect of medical service provision on pharmaceutical price regulation based on fuss-set QCA
Source: PLoS One. 2023 Apr 13;18(4):e0284129. doi: 10.1371/journal.pone.0284129 (PMC10101374; doi:10.1371/journal.pone.0284129)
Supplement: S1 Data — (XLSX) [file pone.0284129.s001.xlsx]

## Sheet: Sheet1
Cased country	ID	HDTS	CF	GC	PP
Denmark	0	1	1	1	0
Finland	0	1	1	1	0
Canada	0	1	1	1	0
Czech Republic	0	0	1	1	0
France	0	1	1	1	0
Germany	0	1	1	1	0
Austria	0	0	1	1	0
Ireland	0	1	1	1	0
Italy	0	1	1	1	0
Japan	1	0	1	1	0
Norway	0	1	1	1	0
Belgium	0	1	0	1	0
Portugal	0	1	1	1	0
Spain	0	1	1	1	0
Sweden	0	1	1	1	0
United Kingdom	0	1	0	1	0
United States	0	1	1	1	0
Australia	0	1	0	1	0
Korea	0	1	0	1	0
Netherlands	0	1	1	1	0
China	1	0	0	0	1
Kyrgyzstan	1	1	1	0	1
Tajikistan	0	0	0	0	1
Brazil	0	0	0	0	1
Zambia	0	0	0	0	1
Mongolia	0	0	0	0	1
Poland	0	1	1	1	1
Greece	0	0	0	1	0
Russia	0	1	0	0	1
Tanzania	0	0	0	0	1
Slovakia	0	1	1	1	0
Hungary	0	1	1	1	0
Switzerland	0	1	1	1	0
